# Supplementary material for: Effects of the Toxic Metals Arsenite and Cadmium on α-Synuclein Aggregation In Vitro and in Cells
Source: Int J Mol Sci. 2021 Oct 24;22(21):11455. doi: 10.3390/ijms222111455 (PMC8584132; doi:10.3390/ijms222111455)
Supplement: Supplementary file 1 [file ijms-22-11455-s001.zip]

Archive with 1 entries (1 files):
- ijms-1387038-supplementary.pdf
